# Supplementary material for: Histological Evaluation of Sodium Iodide-Based Root Canal Filling Materials in Canine Teeth
Source: Materials (Basel). 2024 Dec 12;17(24):6082. doi: 10.3390/ma17246082 (PMC11727976; doi:10.3390/ma17246082)
Supplement: Supplementary file 1 [file materials-17-06082-s001.zip]

Archive with 1 entries (1 files):
- materials-3350463-supplementary.pdf
